# Supplementary material for: The Abundant Phytocannabinoids in Rheumatoid Arthritis: Therapeutic Targets and Molecular Processes Identified Using Integrated Bioinformatics and Network Pharmacology
Source: Life (Basel). 2023 Mar 5;13(3):700. doi: 10.3390/life13030700 (PMC10053995; doi:10.3390/life13030700)
Supplement: Supplementary file 1 [file life-13-00700-s001.zip]

Archive with 1 entries (1 files):
- life-2143723-supplementary.pdf
